# Supplementary material for: Efficacy of Probiotic Treatment in Alcoholic Liver Disease: A Systematic Review of Animal Studies
Source: Nutrients. 2026 Feb 12;18(4):608. doi: 10.3390/nu18040608 (PMC12943266; doi:10.3390/nu18040608)
Supplement: Supplementary file 1 [file nutrients-18-00608-s001.zip]

Archive with 4 entries (4 files):
- Supplementary Material 4 Risk of Bias Analysis.xlsx
- Supplementary Material 1 Database queries.pdf
- Supplementary Material 2 Database.xlsx
- Supplementary Material 3 List of studies.pdf
