# Supplementary material for: Efficacy of Probiotic Treatment in Alcoholic Liver Disease: A Systematic Review of Animal Studies
Source: Nutrients. 2026 Feb 12;18(4):608. doi: 10.3390/nu18040608 (PMC12943266; doi:10.3390/nu18040608)
Supplement: Supplementary file 1 [file nutrients-18-00608-s001.zip › Supplementary Material 4 Risk of Bias Analysis.xlsx]

## Sheet: Arkusz1
Study	Selection bias						Performance bias				Detection bias				Attrition bias		Reporting bias		Other sources of bias
	Sequence generation		Baseline characteristics		Allocation concealment		Random housing		Blinding personnel		Random Outcome Assessment		Blinding of Outcome Assessor		Incomplete Outcome Data		Selective Outcome Reporting
	KS	RK	KS	RK	KS	RK	KS	RK	KS	RK	KS	RK	KS	RK	KS	RK	KS	RK	KS	RK
Acetobacter pasteurianus BP2201, Wen et al., 2023
Akkermansia municiphila, Fang et al., 2023
Lactobacillus fermentum, Barone et al., 2016
Lactobacillus plantarum ZS62, Gan et al., 2021
Bacillus coagulans BC01, Zhenzhen et al., 2024
Bifidobacterium breve ATCC15700, Tian et al., 2020
Bacillus subtilis (CMCC 1.3358), Zhao et al., 2021
Lactobacillus plantarum (MTCC 1325), Arora et al., 2014
Lactococcus chungangensis CAU 1447, Nam et al., 2019
Komagataeibacter hansenii CGMCC 3917, Lin et al., 2020
Lacticaseibacillus rhamnosus CCFM1060, Niue et al., 2024
Lacticaseibacillus rhamnosus LRa05., Gu et al., 2024
Lactobacillus rhamnosus GG, strain ATCC 531030 (2009)
Lactobacillus helveticus (and others), Lv et al., 2024
Lactobacillus plantarum J26, Li et al., 2024
Lactobacillus plantarum J26, Li et al., 2022
Bifidobacterium bifidum YRT3115, Zhang et al., 2019
Lactobacillus rhamnosus CCFM1107 Lactobacillus plantarum CCFM1112 (2015)
Lactobacillus rhamnosus GG, Wang et al. 2011
Lactobacillus rhamnosus GG (ATCC 53103), Gu et al., 2020
Lactobacillus rhamnosus NKU FL1-8, Liu et al. 2024
Levilactobacillus brevis MG5311, Jung et al., 2022
Lactobacillus reuteri, Zheng et al. 2020
Lactobacillus rhamnosus GG, Bull-Otterson et al., 2013
Pediococcus pentosaceus CGMCC 7049, Jiang et al. 2020
Lactobacillus plantarum CMU995 (DSM 23780), Fang et al., 2019
Akkermansia muciniphila, ATCC, Wei et al. 2024
Escherichia coli Nissle 1917 (EcN), Singh et al., 2014
Bacteroides thetaiotaomicron DSM 2079, Sangineto et al., 2022
Bifidobacterium animalis F1-7 (no. CCTCC M 2020833), Liang et al. 2024
Lactobacillus rhamnosus GG, Ge et al. 2022
Lactobacillus rhamnosus B10, Li et al., 2022
Lactobacillus plantarum FB091, Lee et al. 2024
Lactobacillus rhamnosus GG, Wang et al. 2013

## Sheet: Arkusz2
Study	Selection bias						Performance bias				Detection bias				Attrition bias		Reporting bias		Other sources of bias
	Sequence generation		Baseline characteristics		Allocation concealment		Random housing		Blinding personnel		Random Outcome Assessment		Blinding of Outcome Assessor		Incomplete Outcome Data		Selective Outcome Reporting
	KS	RK	KS	RK	KS	RK	KS	RK	KS	RK	KS	RK	KS	RK	KS	RK	KS	RK	KS	RK
Acetobacter pasteurianus BP2201, Wen et al., 2023 [29]	0	0	1	1	0	0	0	0	-1	-1	0	0	-1	-1	0	0	0	0	1	1		-1	high risk of bias
																						0	unclear risk of bias
Akkermansia municiphila, Fang et al., 2023 [30]	1	0	0	0	0	0	0	0	0	0	0	0	0	0	-1	-1	0	0	1	1		1	low risk of bias
Lactobacillus fermentum, Barone et al., 2016 [61]	2	0	1	1	0	0	0	0	0	0	1	1	1	1	1	1	1	1	1	1
Lactobacillus plantarum ZS62, Gan et al., 2021 [31]	3	0	0	0	0	0	0	0	0	0	0	0	0	0	1	1	1	1	0	0
Bacillus coagulans BC01, Liu et al., 2024 [32]	4	0	1	1	0	0	0	0	0	0	0	0	0	0	1	1	1	1	1	1
Bifidobacterium breve ATCC15700, Tian et al., 2020 [33]	5	0	0	0	0	0	0	0	0	0	0	0	0	0	-1	-1	0	0	1	1
Bacillus subtilis (CMCC 1.3358), Zhao et al., 2021 [34]	6	0	0	0	0	0	0	0	-1	-1	0	0	0	-1	0	0	0	0	0	0
Lactobacillus plantarum (MTCC 1325), Arora et al., 2014 [35]	7	0	1	1	0	0	0	0	0	0	0	0	1	1	0	0	0	0	0	0
Lactococcus chungangensis CAU 1447, Nam et al., 2019 [36]	8	0	0	0	0	0	0	0	0	0	0	0	0	0	0	0	0	0	0	0
Komagataeibacter hansenii CGMCC 3917, Lin et al., 2020 [37]	9	0	1	1	0	0	0	0	-1	-1	0	0	-1	-1	0	0	0	0	0	0
Lacticaseibacillus rhamnosus CCFM1060, Niu et al., 2024 [63]	0	0	1	1	0	0	0	0	0	-1	0	0	0	-1	1	0	1	0	1	0
Lacticaseibacillus rhamnosus LRa05., Gu et al., 2024 [39]	0	0	0	0	0	0	0	0	0	-1	0	0	-1	-1	0	0	0	0	0	0
Lactobacillus GG, Forsyth et al., 2009 [64]	0	0	0	1	0	0	0	0	0	-1	0	0	1	0	-1	0	-1	0	-1	0
Lactobacillus helveticus (and others), Lv et al., 2024 [38]	0	0	0	1	0	0	0	0	0	-1	0	0	0	-1	0	0	1	0	1	0
Lactobacillus plantarum J26, Li et al., 2024 [40]	0	0	1	1	0	0	0	0	0	-1	0	0	0	-1	-1	0	0	0	1	0
Lactobacillus plantarum J26, Li et al., 2022 [41]	0	0	1	1	0	0	0	0	0	0	0	0	0	-1	0	-1	1	0	0	1
Bifidobacterium bifidum YRT3115, Zhang et al., 2019 [42]	0	0	0	1	0	0	0	0	0	-1	0	0	0	-1	0	0	1	1	1	0
Lactobacillus rhamnosus CCFM1107 Tian et al., 2015 [43]	0	0	1	0	0	0	0	0	0	-1	0	0	0	0	1	0	1	0	1	0
Lactobacillus rhamnosus GG, Wang et al. 2011 [44]	0	0	0	1	0	0	0	0	0	-1	0	0	0	-1	0	0	-1	0	1	0
Lactobacillus rhamnosus GG (ATCC 53103), Gu et al., 2020 [45]	0	0	0	1	0	0	0	0	0	-1	0	0	0	0	-1	0	1	0	0	0
Lactobacillus rhamnosus NKU FL1-8, Liu et al. 2024 [46]	0	0	0	0	0	0	0	0	0	0	0	0	0	0	0	0	0	0	0	0
Levilactobacillus brevis MG5311, Jung et al., 2022 [47]	0	0	1	1	0	0	0	0	0	-1	0	0	1	1	-1	0	1	0	-1	1
Lactobacillus reuteri, Zheng et al. 2020 [48]	0	0	0	1	0	0	0	0	0	0	0	0	0	-1	1	0	-1	0	-1	1
Lactobacillus rhamnosus GG, Bull-Otterson et al., 2013 [49]	0	0	1	1	0	0	0	0	0	-1	0	-1	0	0	-1	0	1	1	1	1
Pediococcus pentosaceus CGMCC 7049, Jiang et al. 2020 [50]	0	0	0	1	0	0	0	0	0	-1	0	0	0	-1	1	0	1	1	1	1
Lactobacillus plantarum CMU995 (DSM 23780), Fang et al., 2019 [51]	0	0	1	1	0	0	0	0	0	-1	0	0	0	-1	1	1	1	0	1	0
Akkermansia muciniphila, ATCC, Wei et al. 2024 [52]	0	0	1	1	0	0	0	0	0	-1	0	0	-1	-1	0	0	0	0	0	0
Escherichia coli Nissle 1917 (EcN), Singh et al., 2014 [53]	0	0	0	1	0	0	0	0	0	-1	0	0	0	0	1	-1	0	0	1	0
Bacteroides thetaiotaomicron DSM 2079, Sangineto et al., 2022 [54]	0	0	0	0	0	0	0	0	0	0	0	0	0	-1	0	0	1	0	1	0
Bifidobacterium animalis F1-7, Liang et al. 2024 [55]	0	0	0	1	0	0	0	0	-1	-1	0	0	0	-1	1	1	1	1	1	1
Lactobacillus rhamnosus GG, Ge et al. 2022 [56]	0	0	1	1	0	0	0	0	-1	-1	0	0	0	-1	0	0	1	1	0	0
Lactobacillus rhamnosus B10, Li et al., 2022 [57]	0	0	0	1	0	0	0	0	-1	-1	0	0	-1	-1	0	0	0	1	0	0
Lactobacillus plantarum FB091, Lee et al. 2024 [58]	0	0	1	1	0	0	0	0	0	-1	0	0	0	-1	1	1	1	1	1	1
Lactobacillus rhamnosus GG, Wang et al., 2013 [59]	0	0	0	1	0	0	0	0	0	-1	0	0	0	-1	0	0	-1	1	1	0
Enterococcus faecium, Zhu et al., 2025 [62]	0	0	0	0	0	0	0	0	0	0	0	0	0	0	0	0	1	1	1	1
