# Supplementary material for: Efficacy of Probiotic Treatment in Alcoholic Liver Disease: A Systematic Review of Animal Studies
Source: Nutrients. 2026 Feb 12;18(4):608. doi: 10.3390/nu18040608 (PMC12943266; doi:10.3390/nu18040608)
Supplement: Supplementary file 1 [file nutrients-18-00608-s001.zip › Supplementary Material 2 Database.xlsx]

## Sheet: Main
Lp.	Title	doi	Year	Country	Species	Age	Sample size (N)	Groups	Mice per group	EtOH Dose	EtOH Administration Period	Probiotic	Probiotic dose	Timing of probiotic exposure	Control	Effect of Alcohol on ALT and AST Levels	Effect of Probiotic on ALT and AST Compared to Alcohol Group	ALT and AST Values (Quantitative Data)	Effect of Alcohol on Liver Histopathology and Inflammation	Effect of Probiotic Treatment on Liver Histopathology and Inflammation	Quantitative scoring data (histopathology)	Effect on Hepatic Antioxidant Enzyme Activity	Effect on Hepatic Steatosis (Histopathological Evaluation)	Effect of Probiotic on Lipid Profile	Effect of Alcohol on Lipid Profile	Effect of alcohol on pro-inflammatory markers	Effect of probiotic treatment on pro-inflammatory markers	Effect on mortality	Effect on the Gut Barrier	Effect on LPS levels	Effect on gut microbiota biodiversity indices	Alcohol effect on gut microbiota (phylum level)	Probiotic effect on gut microbiota (phylum level, in comparison with EtOH group)	Alcohol effect on gut microbiota (genus level)	Probiotic effect on gut microbiota (genus level, in comparison with EtOH group)
1	Acetobacter pasteurianus BP2201 alleviates alcohol-induced hepatic and neuro-toxicity and modulate gut microbiota in mice	https://doi.org/10.1111/1751-7915.14303	2023	China	Female C57BL/6J mice	8 weeks old	40	Short-term cognitive dysfunction experiment: ConS (n=8), EtOHS (n=8), ProbioticS (n=8). Long-term liver injury experiment: ConL (n=6), EtOHL (n=4), ProbioticL (n=6).	variable group size	EtOH 35% (v/v), 4.8 g/kg/day, oral gavage.	14 days	Acetobacter pasteurianus BP2201	1×10⁹ CFU/mL, oral administration	30 min before alcohol exposure.	Yes.	↑	↓	No exact values provided	H&E staining: Hepatic steatosis, hepatocyte swelling, hepatocellular degeneration, inflammatory cell infiltration	H&E staining: Reduced hepatic steatosis; no inflammatory cell infiltration; improved hepatic morphology.	Not reported.	SOD, CAT, GSH-Px decreased by alcohol and increased by probiotic (p < 0.05–0.001); no exact values provided.	H&E staining: Alcohol increased hepatic steatosis; Probiotic reduced hepatic steatosis. No Oil Red O staining reported.	Serum: TC ↑ HDL-C ↓ LDL-C ↑ TG ↑	Serum: TC ↓ HDL-C ↑ LDL-C ↓ TG ↓	mRNA expression: TNF-α ↑ IL-1β ↑	mRNA expression: TNF-α ↓ IL-1β ↓	Not reported.	Not reported.	Not reported.	Alcohol: ACE ↓ Chao1 ↓ Probiotic: ACE ↑ Chao1 ↑	Firmicutes ↑ Bacteroidetes ↓ (20.3%) Proteobacteria ↑ (3.48%) Actinobacteriota ↓ (0.23%)	Firmicutes ↔ Bacteroidetes ↑ (53.79%) Proteobacteria ↓ (3.27%)	Alistipes ↑ Escherichia ↑ Mucispirillum ↑ Oscillibacter ↑ Shigella ↑	Coriobacteriaceae_UCG-002 ↑ Enterorhabdus ↑ Escherichia-Shigella ↓ Lactobacillus ↑ Mucispirillum ↓ Oscillospiraceae ↓ Turicibacter ↑
2	Akkermansia muciniphila Ameliorates Alcoholic Liver Disease in Experimental Mice by Regulating Serum Metabolism and Improving Gut Dysbiosis	10.3390/metabo13101057	2023	China	Female C57BL/6J mice	10–12 weeks old	32	Con+PBS (pair-fed control); EtOH+PBS (ethanol only); EtOH+Akk (ethanol + A. muciniphila); Con+Akk (control + A. muciniphila).	8	Lieber–DeCarli diet with 1–5% EtOH (v/v) for 15 days + single gavage 5 g/kg on final day.	15 days	Akkermansia municiphila	2×10⁸ CFU/200 µL, oral gavage every other day	Simultaneous with alcohol.	Yes.	↑	↓	Exact values not provided.	H&E staining: Hepatocellular degeneration with inflammatory cell infiltration.	H&E staining: Improved hepatic morphology.	Not reported.	Not reported.	H&E staining: Alcohol increased hepatic steatosis; Probiotic reduced hepatic steatosis. No Oil Red O staining reported.	Hepatic: TG ↑	Hepatic: TG ↓	Not reported.	Not reported.	Not reported.	(Immunofluorescence) Alcohol: Occludin ↓ ZO-1 ↓ Probiotic: Occludin ↑ ZO-1 ↑	Not reported.	Alcohol ↓ Chao1, Shannon; Probiotic ↑ Chao1, Shannon (not statistically significant); β-diversity: distinct group separation in PCoA plots	Firmicutes ↓ Bacteroidetes ↓ Proteobacteria ↑	Firmicutes ↑ Bacteroidetes ↑ Proteobacteria ↓	Bacteroides ↑ Enterococcus ↑ Escherichia ↑ Helicobacter ↑ Morganella ↑ Yokenella ↑	Acinetobacter_baumannii ↓ Bacteroides_acidifaciens ↓ Bacteroides_ovatus ↑ Enterococcus_faecalis ↓ Escherichia_coli ↓ Helicobacter_hepaticus ↓ Kineothrix ↑ Morganella_morganii ↓ Paramuribaculum ↑
3	Alcoholic Liver Disease: A Mouse Model Reveals Protection by Lactobacillus fermentum	10.1038/ctg.2015.66	2016	Italy	Female BALB/cAnNHsd mice	12 weeks old	48	Con (n=13); 4EtOH (n=5); 8EtOH (n=5); 12EtOH (n=5); 4EtOH-P (EtOH + probiotic, n=5); 8EtOH-P (n=5); 12EtOH-P (n=5); 8EtOH-4P (EtOH 8 weeks + probiotic 4 weeks, n=5).	variable group size	EtOH providing 15% of total caloric intake (acclimation: 5% → 10% → 15%), 100 µL oral dose daily.	12 weeks	Lactobacillus fermentum	1×10⁹ CFU/day, oral gavage	20 min after alcohol exposure, 5 days/week, for 6–12 weeks (simultaneous in groups 4EtOH-P, 8EtOH-P, 12EtOH-P; after 8 weeks of alcohol in group 8EtOH-4P).	Yes.	↑	↓	Exact values not provided.	No significant histopathological alterations between groups.	H&E staining: No significant differences between groups.	Not reported.	iNOS increased by alcohol and decreased by probiotic (p < 0.01), remaining higher than control (p < 0.001).	H&E staining: Alcohol increased hepatic steatosis (Grade II–III); Probiotic reduced hepatic steatosis (Grade I). Steatosis graded 0–3 No Oil Red O staining reported.	Not reported.	Not reported.	Not reported.	Not reported.	Not reported.	Not reported.	Not reported.	Not reported.	Not reported.	Not reported.	Not reported.	Not reported.
4	Antioxidative and Anti-Inflammatory Effects of Lactobacillus plantarum ZS62 on Alcohol-Induced Subacute Hepatic Damage	https://doi.org/10.1155/2021/7337988	2021	China	Male Kunming mice	6–8 weeks old	40	Con (control); EtOH (alcohol only); EtOH + L. delbrueckii subsp. bulgaricus (LDSB); EtOH + L. plantarum ZS62.	10	EtOH 56% (v/v), 0.13 mL/10 g BW (~5.8 g/kg), intragastric.	7 days	Lactobacillus plantarum ZS62	1×10⁹ CFU/kg BW/day, oral gavage	Simultaneous with alcohol.	Yes.	↑	↓	Exact values not provided.	H&E staining: Disorganized hepatic architecture with inflammatory cell infiltration.	H&E staining: Improved hepatic morphology, reduced inflammatory cell infiltration.	Not reported.	SOD increased with probiotic (alcohol: 483 U/mg; probiotic: 566 ± 43 U/mg). GSH increased with probiotic (alcohol: 10.54; probiotic: 16.69 ± 1.80 µmol/mg).	Oil Red O staining: Alcohol increased hepatic steatosis; Probiotic reduced hepatic steatosis.	Serum: TC ↑ TG ↑	Serum: TC ↓ TG ↓	Serum: TNF-α ↑ IL-1β ↑ IL-6 ↑ IL-10 ↓	Serum: TNF-α ↓ IL-1β ↓ IL-6 ↓ IL-10 ↑	Not reported.	Not reported.	Not reported.	Not reported.	Not reported.	Not reported.	Not reported.	Not reported.
5	Bacillus coagulans regulates gut microbiota and ameliorates the alcoholic-associated liver disease in mice	10.3389/fmicb.2024.1337185	2024	China	C57BL/6 male mice	7–8 weeks old	45	Con (control); EtOH (ethanol); EtOH + B. coagulans.	variable group size	Lieber–DeCarli diet with 5% EtOH (v/v) on days 5–10 + single gavage 5 g/kg on day 16.	11 days	Bacillus coagulans BC01	1×10⁹ CFU/day, oral gavage	Starting on day 9, every other day.	Yes.	↑	↓	Exact values not provided.	H&E staining: Hepatic steatosis with cytoplasmic lipid droplets.	H&E staining: Improved hepatic morphology, comparable to control.	Not reported.	Not reported.	Oil Red O staining: Alcohol increased hepatic steatosis; Probiotic reduced hepatic steatosis.	Liver: TG ↑	Hepatic: TG ↓	Serum: TNF-α ↑ IL-1β ↑ IL-10 ↓ IL-22 ↓	Serum: TNF-α ↓ IL-1β ↓ IL-10↑ IL-22 ↑	Not reported.	(mRNA expression) Alcohol: Claudin-1 ↓ Occludin ↓ ZO-1 ↓ Muc2 ↓ Probiotic: Claudin-1 ↑ Occludin ↑ ZO-1 ↑ Muc2 ↑	Alcohol ↑ (no values) Probiotic ↓ (no values)	Alcohol: Shannon ↓ Chao1 ↓ Probiotic: Shannon ↑ Chao1 ↑	Firmicutes ↓ Bacteroidetes ↓ Proteobacteria ↑ Epsilonbacteraeota ↓ Verrucomicrobia ↓	Firmicutes ↑ Bacteroidetes ↑ Proteobacteria ↓ Epsilonbacteraeota ↑ Verrucomicrobia ↑	Akkermansia ↓ Escherichia-Shigella ↑	Akkermansia ↑ Lachnospiraceae_NK4A136_group ↑
6	Bifidobacterium breve ATCC15700 pretreatment prevents alcoholic liver disease through modulating gut microbiota in mice exposed to chronic alcohol intake	https://doi.org/10.1016/j.jff.2020.104045	2020	China	Male C57BL/6J mice	8-week-old	40	Con (pair-fed); EtOH-fed; B. breve + EtOH; B. breve only.	10	EtOH 60% (v/v), 3.8 g/kg BW, 200 µL, oral gavage once daily for 6 weeks.	6 weeks	Bifidobacterium breve ATCC15700	1×10¹⁰ CFU/mL, 200 µL, oral gavage	1 h before alcohol exposure, once daily for 6 weeks.	Yes.	↑	↓	Exact values not provided.	H&E staining: Hepatic steatosis with mild hepatocyte proliferation.	H&E staining: Reduced: hepatic steatosis, hepatocellular degeneration.	Not reported.	SOD, CAT, GSH decreased and MDA increased by alcohol; probiotic reversed these changes. No numeric data.	Oil Red O staining: Alcohol increased hepatic steatosis; Probiotic reduced hepatic steatosis.	Serum: TG ↑	Serum: TG ↓	Serum: TNF-α ↑ IL-1β ↑ IL-6 ↑ IL-17 ↑	Serum: TNF-α ↓ IL-1β ↓ IL-6 ↓ IL-17 ↓	Not reported.	(Protein and mRNA expression) Alcohol: Claudin-1 ↓ Occludin ↓ E-cadherin ↓ ZO-1 ↓ Probiotic: Claudin-1 ↑ Occludin ↑ E-cadherin ↑ ZO-1 ↑	Alcohol ↑ (no values) Probiotic ↓ (no values)	Alcohol: Shannon ↓ OTU richness ↓ Probiotic: Shannon ↑ OTU richness ↑	Firmicutes ↑ Bacteroidetes ↓ Proteobacteria ↔ Deferribacteres ↓	Firmicutes ↓ Bacteroidetes ↑ Proteobacteria ↓ Deferribacteres ↓	Butyricicoccus ↑ Clostridiales (unclassified) ↑ Desulfovibrionaceae (unclassified) ↑ Lachnospiraceae (unclassified) ↑ Mucispirillum ↑ Odoribacter ↑ Oscillospira ↑ Prevotella ↓ Ruminococcus ↑	Butyricicoccus ↓ Clostridiales (unclassified) ↓ Lachnospiraceae (unclassified) ↓ Mucispirillum ↓ Oscillospira ↓ Ruminococcus ↓
7	Dietary Bacillus subtilis supplementation alleviates alcohol-induced liver injury by maintaining intestinal integrity and gut microbiota homeostasis in mice	10.3892/etm.2021.10747	2021	China	Male C57BL/6J mice	4–6 weeks old	40	Con; EtOH; B. subtilis lactis; EtOH + B. subtilis.	10	Lieber–DeCarli diet with 3% EtOH (v/v) for 10 days + single gavage 5 g/kg on final day.	11 days	Bacillus subtilis (CMCC 1.3358)	1×10⁹ CFU in 200 µL PBS/day, oral gavage	16 days total (including 5 days pretreatment).	Yes.	↑	↓	Exact values not provided.	H&E staining: Hepatic steatosis with inflammatory cell infiltration.	H&E staining: Reduced: vacuolation, inflammatory cell infiltration.	Not reported.	MDA decreased with probiotic (alcohol: 1.53 ± 0.07 µmol/g; control: 1.03 ± 0.09; probiotic: 1.17 ± 0.06). GSH increased with probiotic; exact values not stated.	Oil Red O staining: Alcohol increased hepatic steatosis; Probiotic reduced hepatic steatosis.	Serum: TC ↑ LDL-C ↑ HDL-C ↓ Hepatic: TG ↑	Serum: TC ↓ LDL-C ↓ HDL-C ↑ (partial recovery) Hepatic: TG ↓	mRNA expression: TNF-α ↑ IL-6 ↑ MCP-1 ↑ NF-κB ↑	mRNA expression: TNF-α ↓ IL-6 ↓ MCP-1 ↓ NF-κB ↓	Not reported.	(mRNA expression) Alcohol: ZO-1 ↓ Occludin ↓ Muc2 ↓ Reg3b ↓ Reg3g ↓ Probiotic: ZO-1 ↑ Occludin ↑ Muc2 ↑ Reg3b ↑ Reg3g ↑ FITC-dextran assay: Alcohol increased intestinal permeability (1183 ± 76 vs. 439 ± 23 ng/mL) Probiotic reduced intestinal permeability (787 ± 46 ng/mL)	Alcohol ↑ 88.04 ± 7.6 ng/mL Probiotic ↓ 57.43 ± 3.35 ng/mL.	Alcohol: Shannon ↓ Chao1 ↓ Simpson ↑ Probiotic: Shannon ↑ Chao1 ↑ Simpson ↓	Firmicutes ↓ Bacteroidetes ↔ Proteobacteria ↑	Firmicutes ↑ Bacteroidetes ↔ Proteobacteria ↓	Bacteroides ↑ Ruminococcaceae_UCG-013 ↓	Bacteroides ↓ Ruminococcaceae_UCG-013 ↑
8	Efficiency of double layered microencapsulated probiotic to modulate proinflammatory molecular markers for the management of alcoholic liver disease	https://doi.org/10.1155/2014/715130	2014	India	Female Wistar rats	Not reported	48	Con; EtOH; EtOH + free L. plantarum; EtOH + encapsulated L. plantarum; free L. plantarum; encapsulated L. plantarum.	not clearly specified, figures suggest 8 per group	EtOH 35% (v/v), 10 g/kg/day for 2 weeks, increased to 14 g/kg/day for 10 weeks.	12 weeks	Lactobacillus plantarum (MTCC 1325)	1×10¹⁰ CFU/mL in chitosan-coated alginate beads/day, oral gavage	Simultaneous with alcohol.	Yes.	↑	↓	ALT: Control 41.45 ± 15.45 IU/L; Alcohol 104.30 ± 17.56 IU/L; Alcohol + Encapsulated Probiotic 31.45 ± 14.59 IU/L. AST: Control 260.34 ± 5.60 IU/L; Alcohol 299.45 ± 21.40 IU/L; Alcohol + Encapsulated Probiotic 254.67 ± 38.56 IU/L	H&E staining: Hepatic steatosis, hepatocellular degeneration, portal inflammatory cell infiltration.	H&E staining: Improved hepatic morphology; no hepatocellular degeneration observed.	Not reported.	Not reported.	Oil Red O staining: Alcohol increased hepatic steatosis; Probiotic reduced hepatic steatosis.	Not reported.	Not reported	mRNA expression: TNF-α ↑ (12.1 → 35.5 pg/mg protein) IL-12/p40 ↑ (11.7 → 34.6 pg/mg protein)	mRNA expression: TNF-α ↓ (35.5 → 13.7 pg/mg) IL-12/p40 ↓ (34.6 → 8.5 pg/mg)	Not reported.	Not reported.	(plasma endotoxin levels, not specifically LPS) Alcohol ↑ 0.54 EU/mL Probiotic ↓ 0.31 EU/mL (Control 0.16 EU/mL)	Not reported.	Not reported.	Not reported.	Not reported.	Not reported.
9	Hepatic and Fecal Metabolomic Analysis of the Effects of Lactobacillus rhamnosus GG on Alcoholic Fatty Liver Disease in Mice	https://doi.org/10.1021/pr501121c	2015	USA	Male C57BL/6 mice	Not reported	22	Con (pair-fed, no LGGs, n=5); Con + LGG (pair-fed + LGGs, n=7); EtOH (EtOH-fed, no LGGs, n=4); EtOH + LGG (EtOH-fed + LGGs)	variable group size	EtOH providing 35% of total dietary calories (modified Lieber–DeCarli diet).	4 weeks	Lactobacillus rhamnosus GG	1×10⁹ CFU/mouse/day, oral gavage	Simultaneous with alcohol.	Yes.	Not reported	Not reported	Not reported	Not reported.	Not reported.	Not reported.	Not reported.	Oil Red O staining: Alcohol increased hepatic steatosis; Probiotic reduced hepatic steatosis.	Not reported.	Not reported	Not reported.	Not reported	Not reported.	Not reported.	Not reported.	Not reported.	Not reported.	Not reported.	Not reported.	Not reported.
10	Hepatoprotective effects of Lactococcus chungangensis CAU 1447 in alcoholic liver disease	10.3168/jds.2019-16891	2019	South Korea	Sprague-Dawley rats	5 weeks old	30	Negative control (PBS); Positive control (EtOH only); Drug control (EtOH + silymarin); EtOH + L. chungangensis CAU 1447.	6	EtOH 50% (v/v), oral gavage once daily; initial 4 g/kg/day, increased to 6 g/kg/day (final 2 weeks).	10 weeks	Lactococcus chungangensis CAU 1447	1×10⁹ CFU/rat/day, oral gavage	2 h after alcohol exposure for 10 weeks, following 1 week pretreatment.	Yes.	↑	↓	Exact values not provided.	Hepatic steatosis, hepatocellular degeneration.	H&E staining: Reduced: hepatic steatosis, hepatocellular degeneration.	Not reported.	SOD increased by alcohol and decreased by probiotic; no numeric data.	H&E staining: Alcohol increased hepatic steatosis; Probiotic reduced hepatic steatosis. No Oil Red O staining reported.	Serum: TG ↑; TC – no significant difference	Serum: TG ↓; TC – no significant difference	mRNA expression: TNF-α ↑ IL-1β ↑ IL-10 ↑ IFN-γ ↑	mRNA expression: TNF-α ↓ IL-1β ↓ IL-10 ↓ IFN-γ ↓	Not reported.	Not reported.	Not reported.	Not reported.	Not reported.	Not reported.	Not reported.	Not reported.
11	Komagataeibacter hansenii CGMCC 3917 alleviates alcohol-induced liver injury by regulating fatty acid metabolism and intestinal microbiota diversity in mice	https://doi.org/10.1039/c9fo02040c	2020	China	Male Kunming mice	Not reported	40	Con (n=10); EtOH-treated (n=10); EtOH + low-dose Komagataeibacter hansenii CGMCC 3917 (2×10^6 CFU/mL, n=10); EtOH + high-dose Komagataeibacter hansenii CGMCC 3917 (2×10^8 CFU/mL, n=10	10	EtOH 28% (v/v), 10 mL/kg BW, oral gavage.	10 weeks	Komagataeibacter hansenii CGMCC 3917	Low: 2×10⁶ CFU/mL (10 mL/kg BW); High: 2×10⁸ CFU/mL (10 mL/kg BW); oral gavage	2 h after alcohol exposure, twice daily for 10 weeks.	Yes.	↑	↓	ALT: Normal 17.41 U/L; Alcohol 27.70 U/L (p < 0.01 vs normal); Low-dose Probiotic 11.21 U/L (p < 0.01 vs alcohol); High-dose Probiotic 10.15 U/L (p < 0.01 vs alcohol). AST: Normal 7.25 U/L; Alcohol 13.98 U/L (p < 0.01 vs normal); Low-dose Probiotic 20.47 U/L (p < 0.05 vs alcohol); High-dose Probiotic 19.20 U/L (p < 0.01 vs alcohol).	H&E staining: Hepatocellular necrosis and degeneration.	H&E staining: Improved hepatic morphology.	Not reported.	Not reported.	Oil Red O staining: Alcohol increased hepatic steatosis; Probiotic reduced hepatic steatosis, particularly in the high-dose group	Serum: LDL-C ↑ (0.45 ± 0.05 mmol/L) HDL-C ↓ (1.62 ± 0.13 mmol/L) TG ↑ (1.58 ± 0.11 mmol/L)	Serum: Low-dose HDL-C ↑ 2.01 ± 0.10 (mmol/L) (p<0.01) LDL-C ↓ 0.31 ± 0.04 (mmol/L) (p<0.01) TG ↓ 1.19 ± 0.08 (mmol/L) (p<0.01 vs alcohol) High-dose HDL-C ↑ 1.83 ± 0.12 (mmol/L) (p<0.05) LDL-C ↓ 0.38 ± 0.01 (mmol/L) (p<0.05) TG ↓ 1.30 ± 0.10 (mmol/L) (p<0.01)	Not reported	Not reported	Not reported.	Not reported.	Alcohol ↑ 60.42 pg/mL Probiotic ↓ 45.11 pg/mL	Alcohol: OTU richness ↓ (56.5% of control) Probiotic: OTU richness ↑ (low-dose: 74.3%, high-dose: 60.0%)	Firmicutes ↑ Bacteroidetes ↓ Proteobacteria ↑	Firmicutes ↓ Bacteroidetes ↑ Proteobacteria ↓	Helicobacter ↑ Lactobacillus ↓	Helicobacter ↓ Lactobacillus ↑
12	Lacticaseibacillus rhamnosus CCFM1060 Modulates gut microbiota and intestinal barrier Function: Alcoholic liver disease Mitigation through Nrf2/HO-1 and NF-κB Pathways	https://doi.org/10.1016/j.jff.2024.106516	2024	China	Male C57BL/6J mice	8 weeks old	Not explicitly reported.	Con; EtOH; viable Lacticaseibacillus rhamnosus; heat-killed L. rhamnosus; comparative probiotic (L. rhamnosus GG)	Not reported	Lieber–DeCarli diet with 5% EtOH (v/v) + single acute gavage 5 g/kg on final day.	21 days	Lacticaseibacillus rhamnosus CCFM1060	5×10⁹ CFU/day, oral gavage	Not reported.	Yes.	↑	↓	Exact values not reported.	Hepatic steatosis, disorganized hepatic architecture.	Reduced: hepatic steatosis, hepatocellular degeneration.	Not reported.	Not reported.	H&E staining: Alcohol increased hepatic steatosis; Probiotic reduced hepatic steatosis, more effectively in the non-viable strain. No Oil Red O staining reported.	Serum: TC ↑ TG ↑	Serum: TC ↓ TG ↓	Serum: TNF-α ↑ IL-1β ↑ IL-6 ↑	Serum: TNF-α ↓ IL-1β ↓ IL-6 ↓	Not reported.	(Protein and mRNA expression) Alcohol: Claudin-1 ↓ Occludin ↓ ZO-1 ↓ Probiotic: Claudin-1 ↑ Occludin ↑ ZO-1 ↑	Not reported.	The alpha diversity indices were different in each group, but not specified in what manner.	Not reported.	Not reported.	Not reported	Not reported
13	Lacticaseibacillus rhamnosus LRa05 alleviated liver injury in mice with alcoholic fatty liver disease by improving intestinal permeability and balancing gut microbiota	https://doi.org/10.1163/18762891-bja00022	2024	China	Male C57BL/6J mice	6 weeks old	30	Con (control); EtOH (ALD); L. rhamnosus LRa05 intervention (LRa05)	10	Lieber–DeCarli diet with 4% EtOH (w/v) for 6 weeks (ALD model).	6 weeks	Lacticaseibacillus rhamnosus LRa05.	1×10⁹ CFU/day, oral gavage	Once per day for 6 weeks.	Yes.	↑	↓	Exact values not reported.	H&E staining: Hepatic steatosis, hepatocellular degeneration, inflammatory cell infiltration.	H&E staining: Reduced: hepatic steatosis, inflammatory cell infiltration. Improved hepatic morphology.	Not reported.	Not reported.	H&E staining: Alcohol increased hepatic steatosis; Probiotic reduced hepatic steatosis. No Oil Red O staining reported.	Serum: TG ↑ Hepatic: TG ↑	Serum: TG ↓ Hepatic: TG ↓	Serum: TNF-α ↑ IL-1β ↑ IL-6 ↑	Serum: TNF-α ↓ IL-1β ↓ IL-6 ↓	Not reported.	FITC-dextran assay: Alcohol increased intestinal permeability (4.1 ± 0.2% vs. 1.0 ± 0.2%) Probiotic reduced intestinal permeability (1.8 ± 0.2%)	Alcohol ↑ (no values) Probiotic ↓ (no values)	Alcohol: ACE ↓ Shannon ↓ Chao1 ↓ Probiotic: ACE ↑ Shannon ↑ Chao1 ↑ (improvement trend, not statistically significant)	Firmicutes ↓ Bacteroidetes ↓ Proteobacteria ↑ Actinobacteria ↓ Verrucomicrobia ↑	Firmicutes ↑ Bacteroidetes ↑ Proteobacteria ↓ (trend not statistically significant)	Not reported	Not explicitly mentioned.
14	Lactobacillus GG treatment ameliorates alcohol-induced intestinal oxidative stress, gut leakiness, and liver injury in a rat model of alcoholic steatohepatitis	https://doi.org/10.1016/j.alcohol.2008.12.009	2009	USA	Male Sprague-Dawley rats	Not reported	28	EtOH + vehicle (ALC-V, n=11); EtOH + L. rhamnosus GG (ALC-LGG, n=9); dextrose control (CON, n=5); dextrose + L. rhamnosus GG (CON-LGG, n=3)	variable group size	EtOH 8 g/kg/day, oral gavage twice daily.	10 weeeks	Lactobacillus rhamnosus GG, strain ATCC 531030	2.5×10⁷ CFU/day, oral gavage	Once daily.	Yes.	Not reported	Not reported	Not reported	H&E staining: Alcohol exposure increased inflammatory cell infiltration (MPO-positive neutrophils), and hepatic steatosis.	H&E / MPO staining: Reduced: inflammatory cell infiltration. Prevented MPO elevation observed in alcohol-fed animals.	The alcohol–vehicle (ALC-V) group had a mean total score of 7.6 ± 0.95, while the alcohol–LGG (ALC-LGG) group showed a markedly reduced score of 2.16 ± 1.45, indicating significant histological improvement following probiotic treatment.	Protein carbonyls decreased by 55% and nitrotyrosine by 82.5% in probiotic vs. alcohol (p ≤ 0.05).	Oil Red O staining: Alcohol increased hepatic steatosis; Probiotic reduced hepatic steatosis.	Not reported	Not reported	Not reported.	Not reported	Not reported.	(mRNA expression) Alcohol: Claudin-1 ↓ Occludin ↓ Probiotic: Claudin-1 ↑ Occludin ↑	Not reported.	Not reported	Not reported	Not reported	Not reported	Not reported
15	Lactobacillus helveticus attenuates alcoholic liver injury via regulation of gut microecology in mice	https://doi.org/10.1111/1751-7915.70016	2023	China	C57BL/6 mice	6-8 weeks old	Not explicitly reported.	Con (control diet + vehicle); EtOH (EtOH diet + vehicle); EtOH + L. helveticus (LH); EtOH + L. casei (LC); EtOH + L. paracasei (LP); EtOH + L. sakei (LS); EtOH + L. delbrueckii (LD)	Not reported	Lieber–DeCarli diet: EtOH increased from 1% to 5% (v/v) over 14 days, maintained thereafter; final day gavage 31.5% EtOH (v/v), 20 µL/g BW.	14 days	Lactobacillus helveticus (LH, ATCC 15009) Lactobacillus casei (LC, ATCC 393) Lactobacillus paracasei (LP, ATCC 25302) Lactobacillus sakei (LS, ATCC 15521) Lactobacillus delbrueckii (LD, ATCC 9649)	~5×10⁹ CFU/mL, oral gavage	Simultaneous with alcohol.	Yes.	↑	↓ except in the LP group	Exact values not reported.	Immunohistochemistry: Increased hepatic inflammatory cell infiltration (MPO-positive) and upregulation of inflammatory chemokines (Cxcl2, Cxcl5).	Immunohistochemistry: Reduced: inflammatory cell infiltration, Partial suppression of inflammatory chemokine expression.	Not reported.	Not reported.	Oil Red O staining: Alcohol increased hepatic steatosis; Probiotic reduced hepatic steatosis.	Hepatic: TG ↑	Hepatic: TG ↓ (p < 0.05, only significant in LH group)	Serum: TNF-α ↑ IL-1β ↑ IL-6 ↑ G-CSF ↑ CXCL1 ↑ CCL4 ↑ CCL11 ↑	Serum: TNF-α ↓ IL-1β ↓ IL-6 ↓ G-CSF ↓ CXCL1 ↓ CCL4 ↓ CCL11 ↓	Not reported.	(mRNA expression) Alcohol: Claudin-1 ↓ Occludin ↓ Probiotic LH: Claudin-1 ↑ Occludin ↑ Probiotic LP: Claudin-1 no effect Occludin no effect	Alcohol ↑ (no values) Probiotic ↓ (no values)	Alcohol: Chao1 ↓ Probiotic: Chao1 ↑ (significant with LH, not with LP); Shannon and Simpson were unaffected.	Firmicutes ↑ Bacteroidetes ↑ Proteobacteria ↓ Verrucomicrobia ↓ Fusobacteriota ↓	Firmicutes ↑ Bacteroidetes ↔ Proteobacteria ↓ Fusobacteriota ↔ (restoration in LH, no effect in LP)	Akkermansia ↓ Alistipes ↓ Bacteroides ↑ Blautia ↓ Clostridia_UCG-014 ↑ Eubacterium_coprostanoligenes ↑ Faecalibaculum ↑ Fusobacterium ↓ Lactobacillus ↓ Monoglobus ↑ Muribaculaceae ↓ Parabacteroides ↑ Romboutsia ↑	LH group: Faecalibaculum ↓ Fusobacterium ↑ Lactobacillus ↑ LP group did not produce those effects.
16	Lactobacillus plantarum J26 alleviates alcohol-induced oxidative liver injury by regulating the Nrf2 signaling pathway	https://doi.org/10.26599/FSHW.2022.9250172	2024	China	Male C57BL/6J mice	6–8 weeks old	50	Con (Normal control); EtOH (Alcohol model); LLP (low-dose L. plantarum J26); MLP (medium-dose L. plantarum J26); HLP (high-dose L. plantarum J26)	10	Lieber–DeCarli diet with 5% EtOH (v/v) for 8 weeks (chronic phase, gradual increase 0–5%); single binge gavage 31.5% EtOH (v/v), 5 g/kg BW on final day.	8 weeks	Lactobacillus plantarum J26	LLP: 2×10⁶ CFU/0.2 mL; MLP: 2×10⁷ CFU/0.2 mL; HLP: 2×10⁸ CFU/0.2 mL; daily oral gavage for 8 weeks	Simultaneous with alcohol.	Yes.	Not reported	Not reported	Not reported.	Disorganized hepatic architecture, mitochondrial injury, hepatic steatosis, and increased hepatocyte apoptosis (7.01%, p < 0.001 vs control).	H&E staining: Reduced: inflammatory cell infiltration, hepatocellular apoptosis. Improved hepatic morphology.	Not reported.	SOD, CAT, GSH, GSH-Px decreased by alcohol and increased by probiotic in a dose-dependent manner (p < 0.05–0.001); no exact values provided.	H&E staining: Alcohol increased hepatic steatosis; Probiotic reduced hepatic steatosis. No Oil Red O staining reported.	Serum: TC ↑ TG ↑	Serum: TC ↓ TG ↓ In dose-dependant fashion.	Not reported.	Not reported	Not reported.	Not reported.	Alcohol ↑ 1.95 ± 0.12 EU/mL; Probiotic (high-dose) ↓ 1.12 ± 0.09 EU/mL	Not reported	Not reported	Not reported	Not reported	Not reported
17	Lactobacillus plantarum J26 Alleviating Alcohol-Induced Liver Inflammation by Maintaining the Intestinal Barrier and Regulating MAPK Signaling Pathways	https://doi.org/10.3390/nu15010190	2022	China	C57BL/6J mice	6 weeks old	50	Con (normal control); EtOH (Alcohol model); LLP (L. plantarum J26, 10⁷ CFU/mL); MLP (L. plantarum J26, 10⁸ CFU/mL); HLP (L. plantarum J26, 10⁹ CFU/mL)	10	Lieber–DeCarli EtOH diet (5% v/v) for 8 weeks + single gavage 31.5% EtOH (v/v), 5 g/kg BW at end of study.	8 weeks	Lactobacillus plantarum J26	LLP: 1×10⁷ CFU/mL (0.2 mL); MLP: 1×10⁸ CFU/mL (0.2 mL); HLP: 1×10⁹ CFU/mL (0.2 mL); daily oral gavage	Simultaneous with alcohol.	Yes.	↑	↓	Exact values not reported.	H&E staining: Hepatic steatosis, hepatocyte swelling, and inflammatory cell infiltration.	H&E staining: Reduced: hepatic steatosis. Improved hepatic morphology. No inflammatory cell infiltration.	Not reported.	Not reported.	Oil Red O staining: Alcohol increased hepatic steatosis; Probiotic reduced hepatic steatosis.	Serum: TC ↑ (2.23 ± 0.08 mmol/L vs. 1.52 ± 0.20 mmol/L control) TG ↑ (1.25 ± 0.08 mmol/L vs. 0.93 ± 0.07 mmol/L control)	Serum: TC ↓ (1.95 → 1.65 mmol/L) TG ↓ (1.10 → 0.89 mmol/L)	Serum: TNF-α ↑ 35% IL-1β ↑ 34% IL-6 ↑ 31% IL-10 ↓	Serum: TNF-α ↓ 35%, IL-1β ↓ 34%, IL-6 ↓ 31%, IL-10 ↑	Not reported.	(mRNA expression) Alcohol Claudin-1 ↓ (−17.5%) Occludin ↓ (−55.2%) ZO-1 ↓ (−14%) Probiotic (HLP) Claudin-1 ↑ (+17.6%) Occludin ↑ (+28.8%) ZO-1 ↑ (+9.3%)	Alcohol ↑ (no values) Probiotic ↓ (no values)	Alcohol: Shannon ↓ Chao1 ↓ Simpson ↓ Probiotic: Shannon ↑ Chao1 ↑ Simpson ↑ (not statistically significant)	Firmicutes ↓ (−24.3%) Bacteroidetes ↑ Proteobacteria ↑ (+0.5%) Actinobacteria ↑ (+22.7%) Verrucomicrobia ↓ (−1.1%)	HLP group: Firmicutes ↑ (62.0%) Bacteroidetes ↔ Proteobacteria ↓ (2.2%)	Aerococcus ↑ Akkermansia ↓ Allobaculum ↓ Bifidobacterium ↓ Corynebacterium ↓ Lactobacillus ↓ Oscillospira ↓ Parabacteroides ↓ Streptococcus ↓ Sutterella ↑	Lactobacillus ↑ (13.9% vs 10.9% EtOH) other genera ↔
18	Lactobacillus rhamnosus CCFM1107 treatment ameliorates alcohol-induced liver injury in a mouse model of chronic alcohol feeding	https://doi.org/10.1007/s12275-015-5239-5	2015	China	Male Kunming mice	6-8 weeks old	60	Skim milk; EtOH + skim milk; EtOH + L. rhamnosus CCFM1107; E tOH + Hu-Gan-Pian (HGP); EtOH + L. rhamnosus GG (LGG); EtOH + L. plantarum CCFM1112	10	EtOH increased from 20% to 40% (v/v) over 2 weeks, maintained at 40%; oral gavage twice daily.	3 months	Lactobacillus rhamnosus CCFM1107 Lactobacillus plantarum CCFM1112	~1×10⁹ CFU/mL (10 mL/kg BW), oral gavage	Twice daily, simultaneous with alcohol	Yes.	↑.	↓	Exact values not reported.	H&E staining: Hepatic steatosis, hepatocellular degeneration and inflammatory cell infiltration.	H&E staining: Reduced: hepatic steatosis. Improved hepatic morphology;	Not reported.	SOD, CAT, GSH, GSH-Px decreased by alcohol and restored to near-control by probiotic; no numeric data.	H&E staining: Alcohol increased hepatic steatosis; Probiotic reduced hepatic steatosis. No Oil Red O staining reported.	Serum: TC ↑ (3.83 ± 0.61 mmol/L) TG ↑ (3.74 ± 0.65 mmol/L)	Serum: TC ↓ (2.97 → 2.80 mmol/L) TG ↓ (2.72 → 2.32 mmol/L)	Not reported.	Not reported.	Not reported.	Not reported	Alcohol ↑ 66.14 ± 12.47 pg/mL; Probiotic ↓ L. rhamnosus 27.93 ± 12.77 pg/mL L. plantarum 31.74 ± 8.83 pg/mL.	Not reported.	Not reported.	Not reported.	Enterobacter ↑ (7.59 ± 0.20 log CFU/g) Enterococci ↑ (6.51 ± 0.23 log CFU/g) Lactobacilli ↓ (7.90 ± 0.21 log CFU/g) Bifidobacteria ↓ (8.14 ± 0.26 log CFU/g)	L. rhamnosus Enterococci ↓ (log CFU/g) 4.48 ± 0.26 Enterobacter ↓ (log CFU/g) 4.52 ± 0.20 Lactobacilli ↑ (log CFU/g) 8.99 ± 0.28 Bifidobacteria ↑ (log CFU/g) 9.89 ± 0.16 L. plantarum Enterococci ↓ (log CFU/g) 4.82 ± 0.24 Enterobacter ↓ (log CFU/g) 5.20 ± 0.27 Lactobacilli ↑ (log CFU/g) 8.74 ± 0.24 Bifidobacteria ↑ (log CFU/g) 9.34 ± 0.18
19	Lactobacillus rhamnosus GG reduces hepatic TNFα production and inflammation in chronic alcohol-induced liver injury	https://doi.org/10.1016/j.jnutbio.2013.02.001	2013	USA	Male C57BL/6N mice	Not reported	Not explicitly reported.	Con (pair-fed control); EtOH (EtOH-fed); EtOH + L. rhamnosus GG (AF+LGG)	Not reported	Lieber–DeCarli diet with 5% EtOH (v/v).	8 weeks	Lactobacillus rhamnosus GG	1×10⁹ CFU/mouse/day, oral gavage	During the final 2 weeks of the experiment (post-alcohol phase).	Yes.	Not reported	Not reported	Not reported.	H&E staining: Hepatic steatosis, hepatocellular necrosis, inflammatory cell infiltration.	H&E staining: Reduced: hepatic steatosis, inflammatory cell infiltration.	Not reported.	Not reported.	Oil Red O staining: Alcohol increased hepatic steatosis; Probiotic reduced hepatic steatosis.	Not reported.	Not reported	Not reported.	Not reported.	Not reported.	Not reported	Not reported.	Not reported.	Not reported.	Not reported.	Not reported.	Not reported.
20	Lactobacillus rhamnosus GG treatment potentiates intestinal hypoxia-inducible factor, promotes intestinal integrity and ameliorates alcohol-induced liver injury	10.1016/j.ajpath.2011.08.039	2011	USA	Male C57BL/6N mice	Not reported	Not explicitly reported.	Con (pair-fed); EtOH (EtOH-fed); EtOH + LGG; normal chow (N)	Not reported	EtOH 56% (v/v), 5 mL/kg BW, oral gavage.	8 weeks	Lactobacillus rhamnosus GG	1×10⁹ CFU/mouse/day, oral gavage	During the final 2 weeks of the experiment (post-alcohol phase).	Yes.	↑ (ALT only).	↓ (ALT only)	ALT: PF 28.88 ± 2.93 IU/L; AF 43.66 ± 2.02 IU/L; AF + LGG 32.74 ± 2.67 IU/L.	H&E staining: Hepatic steatosis and inflammatory cell infiltration	H&E staining: Reduced: hepatic steatosis, inflammatory cell infiltration, hepatocellular degeneration.	Not reported.	Not reported.	H&E staining: Alcohol increased hepatic steatosis; Probiotic reduced hepatic steatosis, restoring triglycerides and free fatty acids to normal (p < 0.01)	Hepatic: TC ↑ (17.33 ± 0.99 mmol/g vs. 12.75 ± 0.78) TG ↑ (100.2 ± 8.17 mg/g vs. 39.93 ± 5.59 mg/g) FFA ↑ (0.21 ± 0.08 mE/g vs. 0.14 ± 0.04 mE/g)	Hepatic: TC ↓ (17.33 → 14.9 mmol/g) TG ↓ (100.2 → 89.7 mg/g) FFA ↓ (0.21 → 0.13 mE/g)	Not reported.	Not reported.	Not reported.	(Protein and mRNA expression) Alcohol: Claudin-1 ↓ Occludin ↓ ZO-1 ↓ Probiotic: Claudin-1 ↑ Occludin ↑ ZO-1 ↑	Alcohol ↑ 0.37 ± 0.17 mg/L Probiotic ↓ 0.17 ± 0.04 mg/L	Not reported.	Not reported.	Not reported.	Not reported.	Not reported.
21	Lactobacillus rhamnosus Granules Dose-Dependently Balance Intestinal Microbiome Disorders and Ameliorate Chronic Alcohol-Induced Liver Injury	10.1089/jmf.2018.4357	2020	China	Male C57BL/6N mice	8 weeks old	64	Con (pair-fed, n=7); EtOH (EtOH-fed, n=12); EtOH+LGGL (low dose, n=15); EtOH+LGGM (medium dose, n=15); EtOH+LGGH (high dose, n=15)	variable group size	Lieber–DeCarli diet providing 35.5% of total energy from EtOH.	8 weeks	Lactobacillus rhamnosus GG (ATCC 53103)	1×10⁹ CFU/mouse/day, oral gavage	During the final 2 weeks of the experiment (post-alcohol phase).	Yes.	↑	↓	Exact values not reported.	H&E staining: Disorganized hepatic architecture, lipid droplet accumulation.	H&E staining: Reduced: hepatic steatosis, inflammatory cell infiltration.	Not reported.	MDA decreased with probiotic (alcohol: 3.8 ± 0.3 nmol/mg; probiotic: 2.1 ± 0.2 nmol/mg). SOD, CAT, GSH increased with probiotic; no exact values reported.	H&E staining: Alcohol increased hepatic steatosis; Probiotic reduced hepatic steatosis. No Oil Red O staining reported.	Not reported.	Not reported.	Serum: TNF-α ↑ LPS ↑	Serum: TNF-α ↓ LPS ↓	Not reported.	Not reported	Alcohol ↑ (no values) Probiotic ↓ (no values)	Not reported	Firmicutes ↓ Bacteroidetes ↔ Proteobacteria ↑ Deferribacterota ↓	Firmicutes ↑ Bacteroidetes ↔ Proteobacteria ↓	Helicobacter ↑ Ruminococcaceae (unclassified) ↓	Helicobacter ↓ Lactobacillus ↑ Ruminococcaceae (unclassified) ↑
22	Lactobacillus rhamnosus NKU FL1-8 Isolated from Infant Feces Ameliorates the Alcoholic Liver Damage by Regulating the Gut Microbiota and Intestinal Barrier in C57BL/6J Mice	10.3390/nu16132139	2024	China	Male C57BL/6J mice	8 weeks old	24	Con (control, n=8); EtOH (EtOH model, n=8); L. rhamnosus NKU FL1-8 (FL1-8, n=8)	8	EtOH 50% (v/v), 10 mL/kg BW, oral gavage daily.	3 weeks	Lactobacillus rhamnosus NKU FL1-8	1×10⁹ CFU/day, oral gavage	Simultaneous with alcohol.	Yes.	↑	↓	Exact values not reported.	H&E staining (scored 0–3): Hepatic steatosis and inflammatory cell infiltration.	H&E staining: Improved hepatic morphology with fewer lipid vacuoles.	Not reported.	Not reported.	H&E staining: Alcohol increased hepatic steatosis; Probiotic reduced hepatic steatosis. No Oil Red O staining reported.	Serum: TC ↑ TG ↑	Serum: TC ↓ TG ↓	Serum: TNF-α ↑ IL-1β ↑ IL-6 ↑	Serum: TNF-α ↓ IL-1β ↓ IL-6 ↓	Not reported.	(Protein and mRNA expression) Alcohol: Occludin ↓ ZO-1 ↓ Probiotic: Occludin ↑ ZO-1 ↑	Alcohol ↑ (no values) Probiotic ↓ (no values)	Chao1 index showed no statistical differences among three groups (control, EtOH and probiotic).	Firmicutes ↔ Bacteroidetes ↔ Proteobacteria ↑ Deferribacterota ↓	Firmicutes ↑ Bacteroidetes ↑ Proteobacteria ↓	Eubacterium_ruminantium_group ↑ GCA-900066575 ↑; NK4A214_group ↑ Parvibacter ↓ Prevotellaceae_UCG-001 ↓	Coriobacteriaceae_UCG-002 ↑ Faecalibaculum ↑ Mucispirillum ↓ NK4A214_group ↓ Odoribacter ↓
23	Levilactobacillus brevis MG5311 Alleviates Ethanol-Induced Liver Injury by Suppressing Hepatic Oxidative Stress in C57BL/6 Mice	https://doi.org/10.3390/microorganisms10122488	2022	Republic of Korea	Male C57BL/6 mice	7 weeks old	18	Con (normal diet, n=6); EtOH diet (n=6); EtOH + L. brevis MG5311 (MG5311, n=6)	6	Lieber–DeCarli diet: EtOH increased from 0.75% to 5% (v/v) over 32 days + single binge gavage 31.5% EtOH (v/v) on day 33.	33 days	Levilactobacillus brevis MG5311	1×10⁹ CFU/day, oral gavage	Simultaneous with alcohol.	Yes.	↑	↓	Exact values not reported.	Hepatocyte swelling, inflammatory cell infiltration.	H&E staining: Reduced: hepatic steatosis, inflammatory cell infiltration (score 0–3).	Methodology: Liver sections were stained with hematoxylin and eosin (H&E). Scoring system: Steatosis and inflammation were graded on a 0–3 scale, where 0 = < 5% affected tissue and 3 = > 66% affected tissue. Histopathological score: The EtOH group showed significantly higher scores than the normal diet (ND) group (p < 0.001). Treatment with L. brevis MG5311 significantly lowered the scores compar…	SOD1, CAT, GPx increased with probiotic (1.3–3.1-fold) after being decreased by alcohol (p < 0.001–0.05).	H&E staining: Alcohol increased hepatic steatosis and inflammation; probiotic reduced hepatic steatosis and inflammation. Histopathological scores for steatosis and inflammation were graded on a 0–3 scale (0 = <5% affected tissue, 3 = >66%). Alcohol group scores were significantly higher than control (p < 0.001); probiotic group scores were significantly lower than alcohol (p < 0.05, Fig. 6). Oil…	Serum: TG ↑ (45.6 ± 10.4 mg/dL) Hepatic: TG ↑ (410.5 ± 47.8 µg/g liver)	Serum: TG ↓ (45.6 → 32.3 mg/dL) Hepatic: TG ↓ (410.5 → 339.1 µg/g liver)	Not reported.	Not reported.	Not reported.	Not reported	Not reported.	Not reported.	Not reported	Not reported	Not reported	Not reported
24	Liver Metabolomics Reveals the Effect of Lactobacillus reuteri on Alcoholic Liver Disease	10.3389/fphys.2020.595382	2020	China	Male C57BL/6 mice	8–10 weeks old	18	Con (maltose dextrin instead of EtOH); EtOH-fed; EtOH + L. reuteri	6	Lieber–DeCarli diet with EtOH 0.25 g/mL, 5 g/kg BW per week.	8 weeks	Lactobacillus reuteri	2×10⁷ CFU/day, oral gavage	Simultaneous with alcohol.	Yes.	↑	↓	Exact values not reported.	H&E staining: Hepatic steatosis.	H&E staining: Reduced: hepatic steatosis, inflammatory cell infiltration.	Not reported.	Not reported.	H&E staining: Alcohol increased hepatic steatosis; Probiotic reduced hepatic steatosis. No Oil Red O staining reported.	Serum: TC ↑ TG ↑	Serum: TC ↓ TG ↓	Serum: TNF-α ↑	Serum: TNF-α ↓	Not reported.	(Protein and mRNA expression) Alcohol: Occludin no significant difference ZO-1 ↓ Probiotic: Occludin no significant difference ZO-1 ↑	Alcohol ↑ (no values) Probiotic ↓ (no values)	Not reported.	Not reported	Not reported	Not reported	Not reported
25	Metagenomic analyses of alcohol induced pathogenic alterations in the intestinal microbiome and the effect of Lactobacillus rhamnosus GG treatment	https://doi.org/10.1371/journal.pone.0053028	2013	USA	Male C57BL/6N mice	8–10 weeks old	20	Con (pair-fed, n=8); EtOH (EtOH-fed, n=8); EtOH + LGG (n=4)	variable group size	Lieber–DeCarli diet gradually increased to 5% EtOH (v/v) after 2-week acclimation; EtOH provided ~35% of dietary energy for 8 weeks.	8 weeks (1-week ethanol-free + 1-week adaptation + 6-week full exposure)	Lactobacillus rhamnosus GG	1×10⁹ CFU/day, oral gavage	Once daily during the final 2 weeks of alcohol feeding (post-alcohol phase).	Yes.	↑	↓	Exact values not reported.	H&E staining: Hepatic steatosis with inflammatory cell infiltration (MPO-positive).	H&E staining: Reduced: hepatic steatosis, inflammatory cell infiltration.	Not reported.	Not reported.	H&E staining: Alcohol increased hepatic steatosis; Probiotic reduced hepatic steatosis. No Oil Red O staining reported.	Not reported.	Not reported.	mRNA expression: TNF-α ↑	mRNA expression: TNF-α ↓	Not reported.	(Protein expression, immunohistochemistry) Alcohol: ZO-1 ↓ (1.48 → 0.66 ± 0.24), Claudin-1 ↓ (0.91 → 0.42 ± 0.08) Occludin ↓ (1.37 → 0.68 ± 0.34) Symplekin ↓ (1.24 → 0.46 ± 0.12) p130 ↓ (1.03 → 0.32 ± 0.06) Fordin ↓ (1.58 → 0.59 ± 0.22) Probiotic: ZO-1 ↑ (2.19 ± 0.74) Claudin-1 ↑ (0.94 ± 0.20) Occludin ↑ (1.93 ± 0.77) Symplekin ↑ (1.22 ± 0.27) p130 ↑ (0.79 ± 0.18) Fordin ↑ (1.87 ± 0.71).	Alcohol ↑ (no values) Probiotic ↓ (no values)	Alcohol: Shannon ↓ Chao1 ↓ Probiotic: Shannon ↑ Chao1 ↑	Firmicutes ↓ Bacteroidetes ↓ Proteobacteria ↑ (from <1% to 19%) Actinobacteria ↑ (from 0% to 18%)	Firmicutes ↑ (83% of total) Bacteroidetes ↔ Proteobacteria ↓ Actinobacteria ↓	Not reported	Not reported
26	New strain of Pediococcus pentosaceus alleviates ethanol-induced liver injury by modulating the gut microbiota and short-chain fatty acid metabolism	https://doi.org/10.3748/wjg.v26.i40.6224	2020	China	C57BL/6 mice	8–10 weeks old	28	Con (pair-fed + PBS, n=8); EtOH (ethanol-fed + PBS, n=10); P. pentosaceus (EtOH-fed + P. pentosaceus, n=10)	variable group size	Lieber–DeCarli diet with 5% EtOH (v/v) for 10 days + single gavage 5 g/kg on day 11.	11 days	Pediococcus pentosaceus CGMCC 7049	2×10⁹ CFU/day, oral gavage	Simultaneous with alcohol during the 10-day exposure period.	Yes.	↑	↓	Exact values not reported.	Hepatic steatosis, hepatocellular degeneration, and inflammatory cell infiltration.	H&E staining: Reduced: hepatic steatosis, hepatocellular degeneration.	Inflammatory marker quantification: Based on MPO immunostaining (Figure 1C), increased hepatic inflammation was observed in the alcohol-fed group. No numerical histopathological scores were reported.	Not reported.	H&E staining: Alcohol increased hepatic steatosis; Probiotic reduced hepatic steatosis. No Oil Red O staining reported.	Hepatic: TG ↑	Hepatic: TG ↓	Serum: TNF-α ↑ IL-6 ↑ IL-5 ↑ G-CSF ↑ KC ↑ MIP-1α ↑ MCP-1 ↑	Serum: TNF-α ↓ IL-6 ↓ IL-5 ↓ G-CSF ↓ KC ↓ MIP-1α ↓ MCP-1 ↓	Not reported.	(Protein and mRNA expression) Alcohol: ZO-1 ↓ Probiotic: ZO-1 ↑	(LBP, proxy for LPS) Alcohol ↑ (no values) Probiotic ↓ (no values)	Alcohol: Shannon ↓ Chao1 ↓ Simpson ↓ Probiotic: Shannon ↑ Chao1 ↑ Simpson ↑	Firmicutes ↑ Bacteroidetes ↓ Proteobacteria ↔ Actinobacteria ↑	Firmicutes ↓ Bacteroidetes ↑ Proteobacteria ↓ Verrucomicrobiota ↑ (restored)	Clostridium ↓ Escherichia ↑ Faecalibacterium ↓ Helicobacter ↓ Lactobacillus ↓ Parabacteroides ↑ Prevotella ↓ Staphylococcus ↑	Akkermansia ↑ Allobaculum ↓ Clostridium ↑ Lactobacillus ↑ Oscillospira ↓ Pediococcus ↑ Staphylococcus ↓
27	Protective effects of Lactobacillus plantarum against chronic alcohol-induced liver injury in the murine model	https://doi.org/10.1007/s00253-019-10122-8	2019	China	Adult male C57BL/6J mice	8–9 weeks old	48	Con (control, saline); Plac (placebo, isocaloric lactose); H (high-dose L. plantarum CMU995, 1×10¹⁰ CFU/mouse/day); M (medium-dose, not specified); L (low-dose, not specified); S (positive control, silymarin 25 mg/kg/day)	8	Lieber–DeCarli diet with EtOH gradually increased from 1.25% to 5% (v/v) during week 2, then maintained at 5% for 5 weeks (total 6 weeks).	6 weeks	Lactobacillus plantarum CMU995 (DSM 23780)	1×10¹⁰ CFU/mouse/day, oral gavage	Daily, starting 1 week before alcohol exposure, continued for 7 weeks.	Yes.	↑	↓	Exact values not reported.	H&E staining: Hepatic steatosis, hepatocellular degeneration, inflammatory cell infiltration.	H&E staining: Improved hepatic morphology; (comparable to control; no pathological alterations).	Not reported.	SOD, GSH increased and GST, MDA decreased with probiotic vs. alcohol (p < 0.05–0.01).	Oil Red O staining: Alcohol increased hepatic steatosis; Probiotic reduced hepatic steatosis.	Hepatic: TC ↑ TG ↑	Hepatic: TC ↓ TG ↓	Not reported.	Not reported.	Not reported.	(Protein expression, immunohistochemistry) Alcohol: ZO-1 ↓ Probiotic ZO-1 ↑ in a dose-dependent manner: the high-dose group showed 1.15× higher ZO-1 levels than control and significantly higher than all other experimental and placebo groups	Alcohol ↑ (no values) Probiotic ↓ (no values)	Not reported.	Not reported.	Not reported.	Not reported.	Not reported.
28	Protective effects of probiotics on acute alcohol-induced liver injury in mice through alcohol metabolizing enzymes activation and hepatic TNF-α response reduction	https://doi.org/10.1016/j.jff.2019.05.018	2019	China	Male C57BL/6 mice	6–7 weeks old	96	Con; EtOH; YRT3115 (B. bifidum YRT3115); KV9 (B. animalis subsp. lactis KV9)	10	EtOH 52% (v/v): 3 g/kg (days 1–7), 4 g/kg (days 8–14), 5 g/kg (final day).	15 days	Bifidobacterium bifidum YRT3115	1×10⁸ CFU/mL (10 mL/kg BW), oral gavage	Daily, 30 min before alcohol exposure.	Yes.	↑	No significant reduction.	ALT: Alcohol 67.14 ± 27.32 U/L; Probiotic 60.51 ± 20.59 U/L. AST: Alcohol 45.25 ± 10.63 U/L; Probiotic 42.35 ± 9.71 U/L.	Not reported.	Not reported	Not reported.	Not reported.	Not reported.	Not reported	Not reported	Not reported.	Not reported.	Not reported.	Not reported	Not reported.	Not reported.	Not reported.	Not reported.	Not reported.	Not reported.
												Bifidobacterium animalis subsp. lactis KV9	1×10⁸ CFU/mL (10 mL/kg BW), oral gavage	Daily, 30 min before alcohol exposure.	Yes.	↑	↓	ALT: Alcohol 67.14 ± 27.32 U/L; Probiotic 48.65 ± 15.74 U/L. AST: Alcohol 45.25 ± 10.63 U/L; Probiotic 35.24 ± 10.07 U/L.	Not reported.	Not reported	Not reported.	Not reported.	Not reported.	Not reported	Not reported	Not reported.	Not reported.	Not reported.	Not reported	Not reported.	Not reported.	Not reported.	Not reported.	Not reported.	Not reported.
29	Pyrroloquinoline quinone-secreting probiotic Escherichia coli Nissle 1917 ameliorates ethanol-induced oxidative damage and hyperlipidemia in rats	https://doi.org/10.1111/acer.12456	2014	India	Male Charles Foster albino rats,	10 to 12 weeks old	48	Chronic study: Con; EtOH; vitamin C; PQQ (extract); E. coli Nissle 1917 (EcN): EcN-2; EcN-3; EcN-4	6	EtOH 3 g/kg/day, oral gavage twice daily for 10 weeks; concentration increased 5–25% (v/v) during 2-week adaptation, then maintained at 25%.	10 weeks	The primary probiotic was Escherichia coli Nissle 1917 (EcN). Genetically modified strains used were: • EcN-2: EcN strain with genomic integration of vgb and gfp genes. • EcN-3: EcN-2 strain harboring pBBR1MCS2 plasmid (empty vector). • EcN-4: EcN-2 strain harboring pBBR1MCS2-pqq plasmid (engineered to secrete PQQ).	1×10⁹ CFU/day, oral gavage	Once weekly.	Yes.	Not reported	Not reported	Not reported	Chronic exposure: Hepatic steatosis, hepatocellular necrosis, inflammatory cell infiltration.	H&E staining: Reduced hepatic steatosis. Improved hepatic morphology.	Not reported.	SOD, CAT, GSH decreased by alcohol and restored by probiotic (EcN-4); no numeric data.	H&E staining: Alcohol increased hepatic steatosis; Probiotic reduced hepatic steatosis. No Oil Red O staining reported.	Serum: TC ↑ (130.2 ± 7.5 mg/dL vs. 88.6 ± 5.2 mg/dL) TG ↑ (125.0 ± 7.2 mg/dL vs. 61.0 ± 4.1 mg/dL) Hepatic: TC ↑ (18.2 ± 0.24 mg/g vs. 12.7 ± 0.29 mg/g) TG ↑ (24.2 ± 0.8 mg/g vs. 11.8 ± 0.24 mg/g)	Serum: TC ↓ (130.2 → 84.8 mg/dL) TG ↓ (125 → 64 mg/dL). Hepatic: TC ↓ (18.2 → 14.5 mg/g), TG ↓ (24.2 → 14.6 mg/g).	Not reported.	Not reported.	Not reported.	Not reported	Not reported.	Not reported.	Not reported.	Not reported.	Not reported.	Not reported.
30	Recovery of Bacteroides thetaiotaomicron ameliorates hepatic steatosis in experimental alcohol-related liver disease	https://doi.org/10.1080/19490976.2022.2089006	2022	Italy	C57BL/6 mice	8-10 weeks old	Not explicitly reported.	Con (Pair-fed vehicle); Bt (Pair-fed B. thetaiotaomicron); EtOH vehicle; EtOH + Bt. (Initial comparisons: pair-fed n=5–6, EtOH n=6–10; intervention phase: pair-fed n=3–6, EtOH n=4–10.)	variable group size	Lieber–DeCarli diet with up to 5% EtOH (v/v).	15 days	Bacteroides thetaiotaomicron DSM 2079	3×10⁹ CFU in 200 µL PBS, oral gavage daily	Daily from day 1 to 14 of the 15-day experiment.	Yes.	↑ (ALT only).	No significant reduction. (ALT only)	Exact values not reported.	H&E staining: Hepatic steatosis.	H&E staining: Reduced: hepatic steatosis.	Not reported.	SOD increased with probiotic (alcohol: 1.5; probiotic: 3.0 U/mg). MDA decreased with probiotic (alcohol: 0.4; probiotic: 0.2 nmol/mg).	H&E staining: Alcohol increased hepatic steatosis; Probiotic reduced hepatic steatosis (score ~ 2.5 vs. 1.5)	Serum: TG ↓ Hepatic: TG ↑	Serum: TG ↑ (reversed to control levels) Hepatic: TG ↓	Not reported.	Not reported.	Not reported.	(Immunohistochemistry) Alcohol: Claudin-1 ↓ Occludin ↓ ZO-1 ↓ Probiotic: Claudin-1 ↑ Occludin ↑ ZO-1 ↑	Alcohol ↑ ≈ 6 EU/mL Probiotic ↓ ≈ 3 EU/mL	Not reported.	Not reported.	Not reported.	Not reported.	Not reported.
31	Study on the Regulatory Mechanism of Niacin Combined with B. animalis F1-7 in Alleviating Alcoholic Fatty Liver Disease by Up-Regulating GPR109A	https://doi.org/10.3390/nu16234170	2024	China	male C57BL/6N mice	8 weeks old	75	Con; EtOH model (AFLD); probiotic F1-7; probiotic + niacin; niacin only	15	Lieber–DeCarli diet with 4% EtOH (v/v).	8 weeks	Bifidobacterium animalis F1-7 (no. CCTCC M 2020833)	1×10⁹ CFU/mL, oral administration	Daily.	Yes.	↑	↓	Exact values not reported.	H&E and Oil Red O staining: Hepatic steatosis, inflammatory cell infiltration.	H&E staining: Reduced: hepatic steatosis; inflammatory cell infiltration.	Not reported.	Not reported.	Oil Red O staining: Alcohol increased hepatic steatosis; Probiotic reduced hepatic steatosis.	Serum: TC ↑ LDL-C ↑ HDL-C ↓ TG ↑	Serum: TC ↓ LDL-C ↓ HDL-C ↑ TG ↓	Serum: TNF-α ↑ IL-1β ↑ IL-6 ↑	Serum: TNF-α ↓ IL-1β ↓ IL-6 ↓	Not reported.	(Histology) Alcohol caused villus shortening and epithelial disruption. Probiotic restored villus morphology and mucosal continuity.	Alcohol ↑ (no values) Probiotic ↓ (no values)	Alcohol: ACE ↓ Shannon ↓ Chao1 ↓ Probiotic: ACE ↑ Shannon ↑ Chao1 ↑	Firmicutes ↑ Bacteroidetes ↑ Proteobacteria ↔ Verrucomicrobiota ↑ (dominant shift)	Firmicutes ↔ Bacteroidetes ↔ Proteobacteria ↔ Verrucomicrobiota ↑ (restored vs. EtOH group)	Akkermansia ↓ Clostridium_sensu_stricto_1 ↑ Coriobacteriaceae_UCG-002 ↑ Romboutsia ↑	Akkermansia ↑ Allobaculum ↑ Eubacterium_coprostanoligenes_group ↑ Norank_f_ (Eubacterium) ↑
32	The amelioration of alcohol-induced liverand intestinal barrier injury by Lactobacillus rhamnosus Gorbach-Goldin (LGG) is dependent on Interleukin 22 (IL-22) expression	https://doi.org/10.1080/21655979.2022.2070998	2022	China	male C57BL/6	8-10 weeks old	Not explicitly reported.	Con (control diet); EtOH diet; EtOH + Lactobacillus rhamnosus GG; Lactobacillus rhamnosus GG	not mentioned for all of groups	EtOH 5 g/kg, oral gavage.	10 days	Lactobacillus rhamnosus GG	1×10⁹ CFU/day for 15 days, oral gavage	For 15 days.	Yes.	↑	↓	Exact values not reported.	H&E staining: Hepatic steatosis, hepatocellular degeneration, and inflammatory cell infiltration.	H&E staining: ReducedL hepatic steatosis; inflammatory cell infiltration. Improved hepatic morphology.	Not reported.	Not reported.	H&E staining: Alcohol increased hepatic steatosis; Probiotic reduced hepatic steatosis. No Oil Red O staining reported.	Not reported	Not reported.	Not reported.	Not reported.	Not reported.	Not reported.	Not reported.	Not reported.	Not reported.	Not reported.	Not reported.	Not reported.
33	The effect of Lactobacillus rhamnosus B10 on alcoholic liver injury and intestinal microbiota in alcohol-induced mice model	https://doi.org/10.1111/jfbc.14372	2022	China	Male C57BL/6N	8 weeks old	40	Con (Lieber–DeCarli control diet); EtOH-fed (5% v/v, n=15); EtOH + L. rhamnosus B10 (AF+LC, n=15)	variable group size	EtOH 5% (v/v).	8 weeks	Lactobacillus rhamnosus B10	1×10⁹ CFU/mouse/day, oral gavage	Three times daily.	Yes.	↑	↓	Exact values not reported.	H&E staining: Hepatic steatosis with lipid droplet accumulation.	H&E staining: Reduced: hepatic steatosis and lipid droplet accumulation.	Not reported.	Not reported.	H&E staining: Alcohol increased hepatic steatosis; Probiotic reduced hepatic steatosis. No Oil Red O staining reported.	Serum: TC ↑ TG ↑ Hepatic: TG ↑	Serum: TC ↓ TG ↓ Hepatic: TG ↓	Serum: TNF-α ↑ LPS ↑	Serum: TNF-α ↓ LPS ↓	Not reported.	Not reported.	Alcohol ↑ (significant after 8 weeks); Probiotic ↓	Alcohol: OTU richness ↓ Probiotic: OTU richness ↑	Firmicutes ↑ Bacteroidetes ↑ Proteobacteria ↑ (including Escherichia–Shigella and Parasutterella) Tenericutes (Mycoplasma) ↑ Deferribacterota ↑ Cyanobacteria ↑	Firmicutes ↔ Bacteroidetes ↔ Proteobacteria ↔ Cyanobacteria ↓	Desulfovibrio ↓ Escherichia-Shigella ↑ Helicobacter ↑ Mucispirillum ↑ Parasutterella ↑ Prevotella ↑	Desulfovibrio ↓ Escherichia-Shigella ↓ Helicobacter ↓ Mucispirillum ↓ Parasutterella ↓ Prevotella ↓
34	Therapeutic Potential of Lactiplantibacillus plantarum FB091 in Alleviating Alcohol-Induced Liver Disease through Gut-Liver Axis	https://doi.org/10.4014/jmb.2407.07051	2024	Korea	Male C57BL/6J mice	5 weeks old	12	Con (control); EtOH (EtOH-fed); EtOH + L. plantarum FB091; EtOH + L. plantarum ATCC 8014	4	EtOH 10% (v/v), 10 mL/kg BW.	5 weeks (1-week acclimation + 4-week exposure, 3×/week EtOH)	Lactobacillus plantarum FB091	5×10⁹ CFU in 100 µL PBS, oral gavage	Twice weekly, every other day for 4 weeks.	Yes.	↑	↓	Exact values for serum not reported.	Hepatocyte swelling, inflammatory cell infiltration.	H&E staining: Reduced: hepatocellular ballooning, inflammatory cell infiltration.	Quantitative analysis: The ALD group exhibited an AST level of 261.03 ± 8.07 µg/mg total protein, which was 1.24-fold higher than that of the normal control (NC) group (210.00 ± 10.29 µg/mg), indicating elevated hepatic injury. The ALD + L. plantarum FB091 group showed a 0.92-fold reduction in AST levels (240.67 ± 11.21 µg/mg) compared with the ALD group.	Not reported.	Not explicitly reported.	Not reported.	Not reported.	Not reported.	Not reported.	Not reported.	Not reported.	Not reported.	Not reported.	Firmicutes ↔ Bacteroidetes ↔ Proteobacteria ↔ Cyanobacteria ↑	Firmicutes ↔ Bacteroidetes ↔ Proteobacteria ↓ Cyanobacteria ↓ (normalised vs. alcohol group)	Vampirovibrio ↑	Vampirovibrio ↓
35	Symbiotic combination of Akkermansia muciniphila and inosine alleviates alcohol-induced liver injury by modulating gut dysbiosis and immune responses	10.3389/fmicb.2024.1355225	2024	China	male C57BL/6 mice	6-8 weeks old	50	Con (control diet); EtOH (EtOH fed); AKK (A. muciniphila); I (inosine); AKK + I (A. muciniphila + inosine)	10	Modified Lieber–DeCarli protocol: 1-week control diet → 1-week adaptation with gradual EtOH introduction → 4 weeks on 5% EtOH (v/v) Lieber–DeCarli diet (ALD induction).	4 weeks	Akkermansia muciniphila, ATCC Number: BAA-835	1×10⁹ CFU, oral gavage	Every other day for 4 weeks.	Yes.	↑	↓	Exact values not reported.	Inflammatory cell infiltration.	H&E staining: Reduced: hepatic inflammatory cell infiltration.	Not reported.	SOD, GSH decreased and GSH/GSSG ratio lowered by alcohol; probiotic restored antioxidant balance to near-normal, no numeric data.	Oil Red O staining: Alcohol increased hepatic steatosis; Probiotic reduced hepatic steatosis.	Not reported.	Not reported.	mRNA expression: TNF-α ↑ IL-1β ↑ IL-6 ↑ NF-κB ↑ iNOS ↑ TLR4 ↑ Myd88 ↑	mRNA expression: TNF-α ↓ IL-1β ↓ IL-6 ↓ NF-κB ↓ iNOS ↓ TLR4 ↓ Myd88 ↓	Not reported.	(Protein and mRNA expression) Alcohol: Claudin-1 ↓ Occludin ↓ ZO-1 ↓ Probiotic: Claudin-1 ↑ Occludin ↑ Alcohol caused villus shortening and epithelial disruption. Probiotic restored villus morphology and mucosal continuity.	Alcohol ↑ (no values) Probiotic ↓ (no values)	Not reported.	Firmicutes ↑ Bacteroidetes ↓ Proteobacteria ↑	Firmicutes ↓ Bacteroidetes ↑ Proteobacteria ↓	Alistipes ↑ Clostridium_IV ↓ Escherichia/Shigella ↑ Lactobacillus ↓ Oscillibacter ↑	Akkermansia ↑ Alistipes ↓ Clostridium_IV ↑ Escherichia/Shigella ↓ Lactobacillus ↑ Oscillibacter ↓
36	Protective Effect of Enterococcus faecium Against Alcohol-Induced Acute Liver Injury Via Extracellular Vesicles in Rats	http://dx.doi.org/10.1089/fpd.2025.0005	2025	China	Sprague Dawley (SD) rats	8 weeks old	24	Normal Control (PBS) Ethanol Model (EtOH) Enterococcus faecium (Efm)	8	5 mL/kg BW, administered orally every other day for three doses plus on the last day a single dose of absolute ethanol at a volume of 5 mL/kg BW.	7 days	Enterococcus faecium	2 · 10⁹ CFU/mL (volume 5 mL/kg BW), administered orally every other day for three doses	Simultaneous to alcohol.	Yes.	↑	ALT ↓ AST ↑	Exact values not reported.	H&E staining: Hepatocyte swelling, hepatocellular degeneration, inflammatory cell infiltration.	H&E staining: Reduced: Hepatocyte swelling, hepatocellular degeneration, inflammatory cell infiltration.	Not reported.	EtOH increased MDA levels, while reducing SOD and GSH-Px activity. E. faecium supplementetion reverted those changes.	Not reported.	Not reported.	Not reported.	Not reported.	Not reported.	Not reported.	Not reported.	Not reported.	Not reported.	Not reported.	Not reported.	Not reported.	Not reported.
